# Supplementary material for: Location-Specific Responses to Thermal Stress in Larvae of the Reef-Building Coral Montastraea faveolata
Source: PLoS One. 2010 Jun 23;5(6):e11221. doi: 10.1371/journal.pone.0011221 (PMC2890407; doi:10.1371/journal.pone.0011221)
Supplement: Table S3 — Transcripts of M. faveolata embryos differentially expressed between study locations at the control temperature. Up and downregulation is in relation to a common reference sample. Log2 fold change values presented for significant differences only. Gene ID: NCBI EST database access number. (0.07 MB XLS) [file pone.0011221.s003.xls]

## Sheet: TableS3
			Log2 Fold Change
Day	Location with higher expression	Gene ID	Day 1	Day 2	Process	Annotation
Day 1	Florida	AOSB1002	1.697		-	-
		AOSB1012	2.003		RNA, mRNA modification	Serine/arginine repetitive matrix protein 1
		AOSB1020	1.103		cell proliferation, growth, development	SAPS domain family member 3
		AOSB1073	1.162		-	smooth muscle
		AOSB1074	1.756		-	Putative golgin subfamily A member 6-like protein 4
		AOSB1075	1.1		transport	AP-2 complex subunit alpha-2
		AOSB1088	0.942		cytoskeleton, cell adhesion	Dystrophin
		AOSB1100	1.369		RNA, mRNA modification	U4/U6 small nuclear ribonucleoprotein Prp3
		AOSB1116	1.024		cell proliferation, growth, development	Disks large-associated protein 5
		AOSB1124	0.885		-	hypothetical protein CHGG_05731
		AOSB1138	0.896		regulation of transcription	Chromodomain-helicase-DNA-binding protein 1
		AOSB392	1.495		response to stress	Recombination repair protein 1
		AOSB399	1.898		-	predicted protein [Nematostella vectensis]
		AOSB404	1.394		cell proliferation, growth, development	smooth muscle
		AOSB437	0.506		DNA	DNA polymerase epsilon subunit 3
		AOSB442	1.644		-	gem (nuclear organelle) associated protein 4
		AOSB445	1.561		metabolism	Glyoxylate reductase
		AOSB448	0.556		-	Uncharacterized protein C3orf32
		AOSB460	1.652		response to stress	Stress response protein nst1
		AOSB472	1.506		proteolysis, protein degradation	Ubiquitin carboxyl-terminal hydrolase 5
		AOSB507	0.831		immune system	Protein Red
		AOSB527	0.628		-	PDZ domain containing protein NHERF-2
		AOSB540	1.074		-	-
		AOSB551	0.671		-	CWF19-like protein 2
		AOSB563	0.86		-	-
		AOSB564	1.241		cytoskeleton, cell adhesion	Integral membrane protein DGCR2/IDD
		AOSB574	0.823		cytoskeleton, cell adhesion	Trichohyalin
		AOSB586	0.805		regulation of transcription	transcriptional regulator interacting with the PHD-bromodomain 2
		AOSB589	0.792		regulation of transcription	Chromobox protein homolog 3
		AOSB596	1.983		cell proliferation, growth, development	Nuclear hormone receptor family member nhr-6
		AOSB638	1.98		RNA, mRNA modification	Intron-binding protein aquarius
		AOSB657	1.578		signaling	Serine/threonine-protein kinase Nek10
		AOSB666	1.295		-	-
		AOSB684	1.445		-	-
		AOSB717	1.006		-	-
		AOSB745	0.909		RNA, mRNA modification	Pre-mRNA-splicing factor SPF27
		AOSB764	1.139		proteolysis, protein degradation	26S proteasome non-ATPase regulatory subunit 2
		AOSB771	1.797		regulation of transcription	Chromodomain-helicase-DNA-binding protein 7
		AOSB788	0.954		transport	Coatomer subunit delta
		AOSB827	1.319		-	-
		AOSB865	1.556		-	Uncharacterized protein KIAA2030
		AOSB947	0.532		response to stress	Transcriptional regulator ATRX
		AOSB949	0.704		proteolysis, protein degradation	E3 ubiquitin-protein ligase UHRF1
		AOSB951	1.255		-	conserved hypothetical protein
		AOSB999	1.451		-	complement componentq subcomponent binding protein
		AOSC1006	1.515		transport	Rab3 GTPase-activating protein catalytic subunit
		AOSC1032	0.983		-	-
		AOSC1050	1.478		-	-
		AOSC1059	0.832		-	-
		AOSC1064	0.655		-	-
		AOSC1081	1.063		translation, protein biosynthesis	Proto-oncogene tyrosine-protein kinase FGR
		AOSC1082	1.32		-	-
		AOSC1094	0.591		regulation of transcription	Transcription factor BTF3 homolog 4
		AOSC1098	0.86		-	-
		AOSC1115	1.537		DNA	tar1_klula protein tar1
		AOSC1120	0.742		translation, protein biosynthesis	Elongation factor 1-alpha
		AOSC1122	0.719		translation, protein biosynthesis	Cysteinyl-tRNA synthetase, cytoplasmic
		AOSC1123	0.93		-	-
		AOSC1134	0.761		transport	Syntaxin-16
		AOSC401	0.819		-	predicted protein
		AOSC403	0.732		response to oxidative stress	2Fe-2S ferredoxin, iron-sulphur binding site
		AOSC409	0.934		-	-
		AOSC481	1.297		-	-
		AOSC587	0.907		transport	ATP-dependent RNA helicase DDX19B
		AOSC638	0.737		-	-
		AOSC755	0.548		-	-
		AOSC783	1.292		-	-
		AOSC797	1.136		regulation of transcription	Krueppel-like factor 7
		AOSC820	0.902		-	-
		AOSC830	1.021		electron transport, oxidative phophorylation	Cytochrome c oxidase assembly protein COX11, mitochondrial
		AOSC832	1.173		-	-
		AOSC845	1.289		-	PREDICTED: hypothetical protein [Mus musculus]
		AOSC853	0.782		-	predicted protein [Nematostella vectensis]
		AOSC864	1.511		cell proliferation, growth, development	Lethal(2) giant larvae protein homolog 2
		AOSC865	1.482		apoptosis	Peptide methionine sulfoxide reductase
		AOSC876	1.404		signaling	Tyrosine-protein phosphatase Lar
		AOSC889	0.615		-	-
		AOSC896	0.748		-	-
		AOSC957	1.247		regulation of transcription	Protein FEV
		AOSC976	0.895		-	-
		AOSC999	0.883		-	-
		AOSF1012	1.482		cytoskeleton, cell adhesion	nck-associated protein 1
		AOSF1018	0.639		-	-
		AOSF1082	0.508		-	-
		AOSF1088	0.587		DNA	reverse transcriptase
		AOSF1139	0.951		-	-
		AOSF1147	1.03		-	-
		AOSF1152	1.129		-	hypothetical protein Nwi_2788 [Nitrobacter winogradskyi Nb-255]
		AOSF1156	0.575		-	-
		AOSF1159	1.709		translation, protein biosynthesis	Lysyl-tRNA synthetase
		AOSF1165	1.923		-	-
		AOSF1208	0.59		-	-
		AOSF1217	0.704		-	-
		AOSF1219	0.913		DNA	Histone H3.3
		AOSF1229	0.68		-	-
		AOSF1266	0.57		-	-
		AOSF1331	1.172		-	-
		AOSF1363	0.736		-	hypothetical protein
		AOSF1397	1.084		-	N-acetylglucosaminyl-phosphatidylinositol de-N-acetylase
		AOSF1434	0.871		cell proliferation, growth, development	Piwi-like protein 1
		AOSF1442	1.357		-	-
		AOSF1451	2.194		response to stress	Heat shock protein HSP 90-alpha
		AOSF1475	1.922		apoptosis	Death-inducer obliterator 1
		AOSF1488	0.552		-	-
		AOSF1513	0.729		signaling	histidine kinase-dna gyrase b-and hsp90-like domain containing protein
		AOSF1525	1.582		-	similar to predicted protein [Strongylocentrotus purpuratus]
		AOSF397	0.588		-	-
		AOSF427	0.541		-	-
		AOSF433	1.305		-	-
		AOSF449	0.85		-	-
		AOSF495	0.834		-	-
		AOSF514	0.802		-	-
		AOSF516	0.995		-	-
		AOSF528	1.15		response to stress	Chaperonin Cpn60
		AOSF536	0.889		-	-
		AOSF604	1.073		-	-
		AOSF613	0.621		metabolism	cobalamin biosynthesis protein N, CobN
		AOSF620	0.568		translation, protein biosynthesis	Eukaryotic initiation factor 4A-II
		AOSF624	0.634		-	-
		AOSF671	0.781		-	-
		AOSF672	0.62		-	-
		AOSF684	0.855		-	-
		AOSF702	0.76		-	-
		AOSF727	0.646		-	-
		AOSF737	0.929		-	-
		AOSF744	0.575		-	-
		AOSF752	0.898		-	lymphocyte antigen 6locus d
		AOSF756	0.548		-	-
		AOSF757	1.566		-	-
		AOSF861	1.025		-	Tyrosine-protein phosphatase 1
		AOSF880	0.543		-	-
		AOSF898	1.102		signaling	Glycine receptor subunit alpha-1
		AOSF900	1.104		-	-
		CAON1055	0.676		DNA	DNA mismatch repair protein Msh2
		CAON1074	1.694		-	-
		CAON1106	1.105		-	-
		CAON1200	0.83		-	-
		CAON1234	1.223		-	Coiled-coil domain-containing protein 94
		CAON1330	1.118		-	predicted protein [Nematostella vectensis]
		CAON1605	0.644		response to stress	Heat shock factor protein 1
		CAON1777	0.807		-	-
		CAON1800	1.291		-	-
		CAON1804	0.676		-	-
		CAON1810	0.732		-	-
		CAON1816	1.192		-	-
		CAON1885	0.551		-	-
		CAON1906	1.67		cell proliferation, growth, development	Lethal(2) giant larvae protein homolog 2
		CAON395	1.791		-	-
		CAON436	1.407		-	-
		CAON484	1.211		-	-
		CAON500	0.661		proteolysis, protein degradation	Ubiquitin carboxyl-terminal hydrolase 24
		CAON544	1.141		-	-
		CAON571	0.612		-	-
		CAON580	0.804		signaling	Leucine-rich repeat protein SHOC-2
		CAON609	1.191		-	-
		CAON612	1.055		regulation of transcription	activating transcription factor 5
		CAON719	0.888		-	-
		CAON994	1.151		-	-
		CAOO1123	1.074		-	-
		CAOO2543	1.015		RNA, mRNA modification	Serine-arginine protein 55
		CAOO487	0.634		-	-
		CAOO498	0.551		-	-
		CAOO532	0.58		-	tar1_yeast protein tar1 (transcript antisense to ribosomal rna protein 1)
		CAOO669	0.593		proteolysis, protein degradation	ATP-dependent Clp protease ATP-binding subunit clpX-like, mitochondrial
		CAOO902	1.083		translation, protein biosynthesis	Elongation factor 1-alpha 2
	Mexico	AOSC1075	-1.214		-	-
		AOSC475	-0.573		translation, protein biosynthesis	40S ribosomal protein S20
		AOSC571	-1.305		-	Lipoxygenase homology domain-containing protein 1
		AOSC675	-1.69		-	-
		AOSC708	-1.273		-	-
		AOSC720	-0.781		electron transport, oxidative phophorylation	mitochondrial atp synthase f chain
		AOSC807	-1.992		-	-
		AOSF1042	-1.684		-	-
		AOSF1093	-1.136		-	-
		AOSF1095	-3.404		-	Golgi-associated plant pathogenesis-related protein 1
		AOSF1096	-1.193		-	Glutathione transferase omega-1
		AOSF1104	-3.582		-	-
		AOSF1118	-0.571		-	-
		AOSF1123	-2.57		-	predicted protein
		AOSF1129	-3.167		-	-
		AOSF1134	-3.607		-	-
		AOSF1158	-1.392		-	-
		AOSF1172	-1.298		apoptosis	Cathepsin B
		AOSF1180	-0.866		-	-
		AOSF1202	-0.679		-	-
		AOSF1210	-1.381		-	Keratinocytes-associated protein 2
		AOSF1218	-1.022		-	-
		AOSF1230	-0.989		-	-
		AOSF1237	-0.704		-	-
		AOSF1245	-0.665		-	-
		AOSF1267	-3.483		-	-
		AOSF1268	-0.646		cytoskeleton, cell adhesion	Collagen alpha-2(I) chain
		AOSF1271	-1.888		-	-
		AOSF1272	-1.162		-	-
		AOSF1278	-1.853		transport	Protein transport protein Sec61 subunit gamma
		AOSF1300	-0.723		cell proliferation, growth, development	Translocon-associated protein subunit beta
		AOSF1307	-1.641		cytoskeleton, cell adhesion	Severin
		AOSF1338	-1.209		-	-
		AOSF1341	-0.995		apoptosis	Growth hormone-inducible transmembrane protein
		AOSF1343	-0.677		metabolism	cg6236-isoform a
		AOSF1344	-2.546		-	-
		AOSF1354	-0.633		-	-
		AOSF1358	-0.586		-	-
		AOSF1384	-0.681		-	-
		AOSF1408	-1.133		-	hypothetical protein
		AOSF1424	-0.735		translation, protein biosynthesis	60S ribosomal protein L32
		AOSF1447	-1.404		response to oxidative stress	Glutathione S-transferase Mu 5
		AOSF1453	-0.879		-	-
		AOSF1454	-0.892		-	-
		AOSF1472	-1.473		-	hypothetical membrane associated protein
		AOSF1501	-0.842		-	-
		AOSF1521	-2.912		response to stress	Universal stress protein A-like protein
		AOSF1531	-0.833		-	-
		AOSF1532	-2.846		-	Uncharacterized protein At1g14870
		AOSF392	-0.791		-	-
		AOSF453	-2.355		-	-
		AOSF521	-0.779		-	-
		AOSF550	-1.126		response to oxidative stress	Catalase
		AOSF553	-0.679		-	not in EST cluster file
		AOSF559	-0.659		-	-
		AOSF561	-1.313		-	orf2-encoded protein
		AOSF563	-0.578		-	-
		AOSF569	-0.76		translation, protein biosynthesis	60S ribosomal protein L8
		AOSF591	-1.16		translation, protein biosynthesis	40S ribosomal protein S29
		AOSF603	-0.665		cell proliferation, growth, development	Tubulin polymerization-promoting protein family member 2
		AOSF605	-0.569		translation, protein biosynthesis	60S ribosomal protein L21
		AOSF608	-0.727		-	-
		AOSF618	-0.635		-	Ezrin-radixin-moesin-binding phosphoprotein 50
		AOSF621	-0.948		metabolism	DBH-like monooxygenase protein 2 homolog
		AOSF623	-0.824		-	-
		AOSF629	-1.341		-	-
		AOSF637	-1.555		-	-
		AOSF640	-0.752		-	-
		AOSF642	-1.546		transport	Major yolk protein
		AOSF648	-0.861		-	-
		AOSF703	-1.052		-	-
		AOSF761	-0.536		apoptosis	Proapoptotic caspase adapter protein
		AOSF779	-0.592		-	-
		AOSF780	-1.421		cytoskeleton, cell adhesion	Myosin-2 essential light chain
		AOSF783	-1.906		-	-
		AOSF787	-1.041		response to oxidative stress	sulfhydryl oxidase
		AOSF802	-0.526		-	-
		AOSF811	-0.92		-	-
		AOSF821	-1.124		metabolism	Glutamine amidotransferase, class-II
		AOSF868	-2.716		-	-
		AOSF882	-1.078		regulation of transcription	CCAAT/enhancer-binding protein gamma
		AOSF921	-1.379		-	-
		AOSF964	-3.991		-	-
		AOSF966	-1.145		-	-
		AOSF987	-1.05		transport	ATP-binding cassette sub-family F member 3
		AOSF997	-1.461		response to oxidative stress	Peroxidasin-like protein
		CAON1044	-0.563		translation, protein biosynthesis	40S ribosomal protein S16
		CAON1066	-1.026		response to stress	drought-induced protein rdi
		CAON1111	-1.418		-	-
		CAON1197	-0.673		proteolysis, protein degradation	Peptidase M, neutral zinc metallopeptidases, zinc-binding site
		CAON1363	-1.743		metabolism	Lipase member K
		CAON1397	-1.288		-	-
		CAON1411	-0.851		cell proliferation, growth, development	Tubulin polymerization-promoting protein family member 2
		CAON1492	-0.596		response to stress	HSPB1-associated protein 1
		CAON1556	-0.849		electron transport, oxidative phophorylation	ATP synthase lipid-binding protein, mitochondrial
		CAON1616	-0.773		-	-
		CAON1646	-0.564		metabolism	Nucleoside diphosphate kinase B
		CAON1689	-0.903		transport	Acyl-CoA-binding protein
		CAON1758	-0.726		-	-
		CAON533	-0.775		translation, protein biosynthesis	Ribosomal protein S16
		CAON582	-1.158		-	-
		CAON604	-1.507		-	-
		CAON911	-0.775		-	-
		CAON999	-0.823		metabolism	S-adenosylmethionine synthetase isoform type-2
		CAOO1050	-1.474		-	Chloramphenicol acetyltransferase
		CAOO1104	-2.157		cytoskeleton, cell adhesion	Actin, cytoplasmic
		CAOO1119	-0.634		-	Glutathione transferase omega-1
		CAOO2203	-0.941		cytoskeleton, cell adhesion	Thymosin beta-4
		CAOO2671	-0.807		apoptosis	Autophagy-related protein 16
		CAOO410	-0.869		proteolysis, protein degradation	split hand foot malformationtype 1
		CAOO642	-0.712		-	sjchgc09417 protein
		CAOO732	-0.8		-	-
		CAOO739	-1.03		-	-
Days 1 & 2	Florida	AOSC617	1.34	0.74	response to stress	Heat shock protein HSP 90-alpha
		AOSF1077	0.642	0.596	RNA, mRNA modification	NHP2-like protein 1
		AOSF1178	1.721	0.858	proteolysis, protein degradation	leishmanolysin family protein
		AOSF1224	0.854	0.971	-	-
		AOSF1233	0.633	0.84	DNA	Histone H3.3
		AOSF1305	0.961	0.529	-	-
		AOSF533	0.689	0.653	response to stress	Transcription factor HES-1
		AOSF848	0.845	0.75	-	-
		AOSF931	0.803	0.574	-	-
		CAON1047	0.692	0.845	-	similar to RIKEN cDNA 4930415O20 gene [Strongylocentrotus purpuratus]
		CAON1064	0.832	0.643	-	-
		CAON1684	1.186	0.837	-	-
		CAON957	1.188	0.802	-	-
		CAOO2069	0.585	0.538	translation, protein biosynthesis	Elongation factor 1-alpha
	Mexico	AOSF1235	-1.438	-0.899	-	-
		CAON1101	-1.004	-0.643	response to oxidative stress	Soma ferritin
Day 2	Florida	AOSC486		0.626	-	-
		AOSF1080		0.758	-	-
		AOSF1247		0.503	proteolysis, protein degradation	Cullin-1
		AOSF1299		0.646	-	-
		AOSF1420		0.624	-	hypothetical protein NEMVEDRAFT_v1g155059
		AOSF622		0.936	DNA	Histone H2A.V (Fragment)
		AOSF645		0.658	cytoskeleton, cell adhesion	protein o-fucosyltransferase 1
		AOSF651		0.629	cytoskeleton, cell adhesion	Dynein light chain roadblock-type 2
		AOSF783		0.716	-	-
		AOSF912		0.737	cell proliferation, growth, development	GTP-binding nuclear protein Ran
		CAON1380		0.715	metabolism	Glutamine amidotransferase, class-II
		CAON1782		0.567	-	-
		CAOO2639		0.711	-	-
	Mexico	AOSB392		-0.694	response to stress	Recombination repair protein 1
		AOSB442		-0.729	-	gem (nuclear organelle) associated protein 4
		AOSB596		-0.865	cell proliferation, growth, development	Nuclear hormone receptor family member nhr-6
		AOSC876		-0.541	signaling	Tyrosine-protein phosphatase Lar
		AOSF604		-0.515	-	-
		AOSF757		-0.834	-	-
		CAON1441		-0.607	-	-
		CAON436		-0.548	-	-
		CAON649		-0.594	-	-
		CAOO2097		-0.991	-	hypothetical protein
